# Supplementary material for: Exploring the Formation Kinetics of Octacalcium Phosphate from Alpha-Tricalcium Phosphate: Synthesis Scale-Up, Determination of Transient Phases, Their Morphology and Biocompatibility
Source: Biomolecules. 2023 Mar 2;13(3):462. doi: 10.3390/biom13030462 (PMC10046208; doi:10.3390/biom13030462)
Supplement: Supplementary file 1 [file biomolecules-13-00462-s001.zip]

Archive with 1 entries (1 files):
- biomolecules-2180517-supplementary.pdf
